# Supplementary material for: Attenuation of Ventilation-Induced Endoplasmic Reticulum Stress Associated with Lung Injury Through Phosphoinositide 3-Kinase-Gamma in a Murine Endotoxemia Model
Source: Int J Mol Sci. 2025 Jun 16;26(12):5761. doi: 10.3390/ijms26125761 (PMC12192643; doi:10.3390/ijms26125761)
Supplement: Supplementary file 1 [file ijms-26-05761-s001.zip]

Archive with 1 entries (1 files):
- ijms-3598788-supplementary.pdf
